# Supplementary material for: Binary Graft of Poly(acrylic acid) and Poly(vinyl pyrrolidone) onto PDMS Films for Load and Release of Ciprofloxacin
Source: Polymers (Basel). 2023 Jan 6;15(2):302. doi: 10.3390/polym15020302 (PMC9861813; doi:10.3390/polym15020302)
Supplement: Supplementary file 1 [file polymers-15-00302-s001.zip]

Archive with 1 entries (1 files):
- polymers-2098447-supplementary.pdf
